# Supplementary material for: Homemade Nucleic Acid Preservation Buffer Proves Effective in Preserving the Equine Faecal Microbiota over Time at Ambient Temperatures
Source: Animals (Basel). 2023 Oct 5;13(19):3107. doi: 10.3390/ani13193107 (PMC10572018; doi:10.3390/ani13193107)
Supplement: Supplementary file 1 [file animals-13-03107-s001.zip]

Archive with 1 entries (1 files):
- animals-2562236-supplementary.pdf
